# Supplementary material for: Analyzing technology acceptance and perception of privacy in ambient assisted living for using sensor-based technologies
Source: PLoS One. 2022 Jul 5;17(7):e0269642. doi: 10.1371/journal.pone.0269642 (PMC9255774; doi:10.1371/journal.pone.0269642)
Supplement: S1 Data — (CSV) [file pone.0269642.s001.csv]

RecordedDate	UserLanguage	Datenschutz	Alter	Geschlecht	Bildungsstand	Familienstand	Wohnsituation_1	Wohnsituation_2	Wohnsituation_3	Wohnsituation_4	Wohnsituation_5	Wohnsituation_6	Wohnlage	Wohnstatus	Gesundheit_Subj	Chr_Krankheit	Krankheit_Art	Pflege_Unterst_tzung	Pflegeerfahrung_1	Pflegeerfahrung_2	Pflegeerfahrung_5	Tech_Aff_1	Tech_Aff_2	Tech_Aff_3	Tech_Aff_4	Tech_Aff_5	Tech_Aff_5_rec	KUT_1	KUT_2	KUT_2_rec	KUT_3	KUT_4	KUT_4_rec	KUT_5	KUT_6	KUT_6_rec	LLErf_1	LLErf_2	LLErf_3	LLErf_4	LLErf_5	All_Pros_1	All_Pros_2	All_Pros_3	All_Pros_4	All_Pros_5	All_Pros_6	Allg_Cons_1	Allg_Cons_2
5/21/2021 7:13:03	DE	1	25	2	5	2					1		3	2	2	0		4		1		4	3	4	4	3	4	4	3	4	4	2	5	4	3	4	1					5	5	4	5	5	6	4	4
5/15/2021 23:03:43	DE	1	63	1	5	2		1					3	3	1	0		4				3	3	3	1	3	4	3	4	3	3	4	3	1	4	3						4	4	3	4	4	3	3	3
5/17/2021 6:30:14	DE	1	23	2	5	1			1				2	3	3	0		4	1			3	4	1	2	2	5	6	2	5	5	2	5	3	2	5	1			1	1	2	3	2	5	6	5	2	2
5/14/2021 3:51:42	DE	1	22	1	4	2	1						1	2	2	1	Chronische Acne Inversa	4		1		6	5	4	5	6	1	5	3	4	5	4	3	5	2	5	1	1				5	3	5	6	5	5	6	5
5/10/2021 11:14:43	DE	1	20	1	4	2		1					2	3	2	0		4			1	6	6	5	5	2	5	5	3	4	4	4	3	6	3	4	1	1				5	3	4	6	6	5	2	4
5/27/2021 7:19:45	DE	1	62	1	1	2			1				1	3	2	1	diabetes	3		1		1	2	1	2	5	2	2	5	2	5	3	4	1	2	5						3	3	3	5	5	4	4	3
5/21/2021 11:39:20	DE	1	22	2	5	2		1					1	2	1	0		4				3	4	3	3	4	3	5	2	5	4	2	5	5	3	4					1	3	3	3	3	4	4	2	2
5/11/2021 13:38:43	DE	1	32	2	3	2		1					4	3	3	1	Colitis Ulcerosa	4	1	1	1	3	3	3	3	5	2	4	2	5	5	2	5	3	4	3	1	1				4	4	3	4	4	5	2	4
5/10/2021 11:25:44	DE	1	23	1	4	1					1		4	1	1	0		4				6	5	6	5	1	6	6	1	6	6	2	5	6	3	4		1		1		4	3	4	4	5	4	2	2
5/26/2021 5:50:24	DE	1	21	2	4	1			1				1	1	2	0		4				5	6	5	5	1	6	5	2	5	5	2	5	4	2	5			1		1	2	5	4	6	6	6	4	3
6/3/2021 4:56:41	DE	1	42	2	1	2			1				1	1	2	0		4	1			5	4	5	6	4	3	3	4	3	5	3	4	3	5	2	1					5	2	3	4	3	5	3	5
5/21/2021 9:33:40	DE	1	30	1	5	1	1						4	3	1	0		4				6	6	6	6	1	6	6	3	4	6	1	6	6	1	6	1	1	1		1	4	5	6	6	3	3	6	6
5/18/2021 5:28:09	DE	1	20	2	4	1	1						3	2	2	0		4				3	4	4	5	3	4	3	4	3	2	3	4	1	4	3		1		1		4	6	6	1	1	5	3	3
5/31/2021 4:22:58	DE	1	20	2	3	1	1						2	2	2	0		4	1	1		4	6	4	5	4	3	4	2	5	5	3	4	4	6	1			1	1		4	4	4	4	4	2	1	2
5/30/2021 13:19:14	DE	1	18	1	4	1			1				4	1	1	0		4		1		6	6	6	1	1	6	6	3	4	6	4	3	6	1	6	1	1			1	6	5	6	6	6	6	5	5
5/13/2021 14:11:12	DE	1	22	1	4	2			1	1			2	3	2	1	Morbus Perthes	4				5	5	4	5	2	5	5	3	4	6	3	4	5	2	5	1	1		1	1	5	5	5	6	6	5	1	4
5/10/2021 5:28:23	DE	1	25	1	3	1				1			2	2	1	0		4		1		5	5	3	3	2	5	5	3	4	5	1	6	4	2	5	1	1	1	1	1	6	5	5	5	5	4	3	4
5/18/2021 7:13:50	DE	1	24	2	4	2		1					4	2	2	0		4			1	6	6	6	6	2	5	6	2	5	6	2	5	5	3	4				1	1	5	6	6	6	5	5	3	3
5/21/2021 4:20:05	DE	1	21	1	4	1			1				4	3	1	0		4				6	6	6	6	1	6	6	1	6	5	1	6	6	1	6	1	1	1	1	1	4	4	5	4	5	4	3	3
5/24/2021 8:24:56	DE	1	72	1	3	2		1					2	3	2	0		4				6	5	5	6	1	6	6	2	5	6	1	6	6	1	6	1	1		1		5	5	5	5	4	5	2	3
5/17/2021 8:39:54	DE	1	53	1	3	2		1					4	3	2	0		4				3	4	3	3	3	4	3	5	2	3	4	3	3	6	1			1	1		4	4	5	5	5	5	2	2
5/18/2021 5:08:17	DE	1	22	1	4	2			1				3	2	2	0		4	1		1	6	6	6	3	3	4	6	3	4	6	1	6	6	2	5	1	1				6	5	5	4	6	3	1	1
6/2/2021 4:19:23	DE	1	23	2	5	2			1				2	3	2	1	Colitis ulcerosa	4	1			3	4	4	3	5	2	5	3	4	3	3	4	4	4	3		1				2	2	1	3	4	4	2	2
5/28/2021 6:51:49	DE	1	25	2	5	2		1					4	3	3	1	Chronische Gastritis	4	1	1	1	4	5	4	4	4	3	5	4	3	4	4	3	2	3	4	1	1				4	4	5	5	6	4	4	4
5/29/2021 0:46:33	DE	1	24	2	5	2		1					4	2	1	0		4			1	5	4	3	6	1	6	5	2	5	6	1	6	2	4	3						6	6	6	6	6	6	5	6
5/28/2021 13:04:46	DE	1	23	2	4	1					1		1	1	2	0		4				2	3	3	2	5	2	3	5	2	4	4	3	5	5	2	1	1				5	6	6	6	6	4	5	3
5/18/2021 9:34:37	DE	1	38	1	4	2			1				3	3	2	1	Diabetes	4			1	6	4	4	5	5	2	5	3	4	4	2	5	5	2	5		1			1	3	4	3	4	5	3	4	1
5/16/2021 3:46:26	DE	1	72	2	5	2		1					4	3	3	0		3	1	1		4	3	4	4	3	4	4	4	3	4	4	3	2	3	4				1	1	5	5	5	6	6	5	4	5
5/26/2021 6:55:49	DE	1	24	1	4	1					1		1	1	1	0		4	1			6	6	5	5	1	6	5	1	6	4	1	6	5	1	6	1	1		1	1	5	5	5	6	3	5	4	4
5/21/2021 7:48:02	DE	1	23	2	5	2	1						2	2	3	0		4		1		4	4	4	4	2	5	4	4	3	5	4	3	5	3	4	1	1		1		5	5	4	5	5	5	2	1
5/10/2021 5:25:45	DE	1	19	2	4	1			1				4	3	4	1	Asthma, chronische Bronchitis, Skoliose	3			1	5	5	5	5	2	5	5	2	5	4	2	5	3	3	4	1	1	1	1	1	4	5	4	6	5	5	5	5
5/20/2021 8:53:48	DE	1	18	2	5	2			1				2	2	3	1		4	1			6	4	5	5	1	6	5	5	2	6	2	5	4	2	5	1	1	1	1		6	6	5	6	6	6	3	2
5/31/2021 15:28:43	DE	1	34	1	5	2		1		1			4	1	2	1	Knie kaputt	3	1	1		6	6	5	3	1	6	6	1	6	6	1	6	6	1	6	1	1		1	1	5	5	6	6	6	5	3	3
5/31/2021 4:42:26	DE	1	23	2	5	2		1		1			3	3	1	0		4		1		5	4	4	2	3	4	5	3	4	6	2	5	2	4	3	1			1	1	4	6	5	5	5	6	2	4
5/10/2021 6:36:41	DE	1	19	2	4	2			1				4	2	3	0		4		1		3	3	4	2	2	5	6	1	6	5	2	5	3	1	6		1		1	1	4	4	4	4	5	4	4	4
5/10/2021 6:27:22	DE	1	18	2	4	2	1						1	2	4	1	Arthrose	4		1		5	5	4	4	2	5	6	1	6	5	2	5	4	1	6	1	1				4	5	3	4	4	5	4	2
5/10/2021 8:39:47	DE	1	21	1	4	1			1				3	2	1	1		4				5	6	4	3	2	5	5	2	5	4	1	6	5	3	4	1	1				5	5	5	4	6	5	4	4
5/23/2021 13:00:41	DE	1	32	2	4	2		1					2	2	1	0		4			1	6	6	6	6	6	1	5	3	4	5	1	6	6	3	4	1	1				6	5	5	6	6	6	1	1
5/26/2021 12:59:24	DE	1	23	2	4	1					1		2	2	2	0		4		1		5	5	5	5	5	2	6	2	5	6	1	6	6	2	5	1	1			1	6	5	5	5	5	5	4	3
5/20/2021 9:16:34	DE	1	18	2	4	2			1				4	1	2	0		4			1	2	2	1	3	4	3	3	4	3	3	4	3	1	4	3	1	1		1		4	3	4	5	5	4	1	1
5/10/2021 6:44:52	DE	1	18	2	4	2		1					1	2	1	0		4				5	5	6	5	1	6	5	2	5	5	3	4	3	3	4	1	1	1	1	1	5	5	5	5	5	5	5	5
5/21/2021 6:24:24	DE	1	24	2	4	2		1					1	2	1	0		4				5	5	5	5	5	2	4	3	4	5	3	4	2	3	4		1				5	4	4	5	4	4	4	3
5/23/2021 13:58:23	DE	1	23	2	4	1					1		1	2	2	0		4	1	1		5	6	4	6	2	5	6	2	5	6	1	6	5	2	5	1	1		1		5	5	4	6	6	5	5	5
5/21/2021 7:00:34	DE	1	23	2	5	1			1				3	3	2	0		4				6	4	3	2	2	5	6	2	5	6	1	6	5	1	6	1			1	1	3	5	4	6	5	4	4	4
5/10/2021 6:32:33	DE	1	19	2	4	2		1					3	3	2	0		4	1		1	4	4	3	4	3	4	5	1	6	5	3	4	4	4	3	1	1				5	4	5	5	5	5	4	1
5/10/2021 5:22:36	DE	1	21	2	4	1			1				4	3	1	0		4	1	1		5	5	4	5	1	6	5	3	4	5	1	6	4	4	3	1	1		1	1	6	6	6	5	6	6	5	5
5/11/2021 5:15:59	DE	1	35	1	5	2		1					1	3	2	0		4				6	6	6	6	1	6	6	2	5	6	2	5	4	1	6	1	1		1	1	4	5	5	5	5	5	5	4
5/11/2021 5:21:31	DE	1	27	2	5	2		1					1	2	2	0		4		1		5	5	5	5	1	6	5	2	5	5	1	6	4	2	5	1	1				6	6	6	6	6	6	5	6
5/23/2021 6:40:25	DE	1	20	2	4	1			1				2	2	1	0		4	1			4	5	5	5	2	5	4	2	5	3	4	3	2	5	2				1		5	4	4	5	5	4	3	4
5/21/2021 22:07:21	DE	1	23	1	5	1	1						4	3	1	0		4		1		3	2	2	1	4	3	5	1	6	6	1	6	4	1	6					1	1	4	1	3	2	1	1	1
5/21/2021 6:03:52	DE	1	23	1	4	1			1				2	3	1	0		4				6	3	6	6	2	5	5	2	5	5	1	6	2	3	4	1	1			1	4	5	6	6	6	6	5	4
5/26/2021 10:52:19	DE	1	21	1	4	1			1				4	3	1	0		4				5	5	4	5	2	5	5	2	5	5	1	6	4	2	5		1				4	5	4	6	5	5	5	5
5/31/2021 3:32:57	DE	1	20	2	4	1					1		1	2	1	0		4	1			3	3	2	4	2	5	5	3	4	4	2	5	3	3	4	1	1		1		3	2	3	4	4	3	1	1
5/11/2021 13:49:51	DE	1	82	2	1	4	1						2	3	3	1	Gehbehinderung	3	1			1	1	1	1	6	1	1	6	1	1	6	1	1	6	1						6	6	6	6	6	6	5	6
5/21/2021 9:21:33	DE	1	24	2	5	2		1					1	2	2	0		4			1	6	5	5	5	2	5	6	1	6	5	2	5	4	2	5	1	1		1		6	6	6	6	6	6	4	1
5/14/2021 8:38:47	DE	1	20	1	5	2			1				2	3	1	0		4		1		6	6	6	6	1	6	6	2	5	5	1	6	5	1	6	1	1	1	1		6	6	3	6	6	4	5	2
5/10/2021 5:29:29	DE	1	19	2	4	5			1				4	3	2	0		4		1		4	3	3	3	3	4	5	2	5	5	2	5	4	2	5	1				1	5	4	5	5	5	4	2	2
5/16/2021 15:52:16	DE	1	22	2	5	2			1				3	1	1	0		4				5	6	5	6	1	6	6	1	6	5	1	6	6	1	6	1			1	1	5	5	5	6	6	6	5	5
5/31/2021 6:12:08	DE	1	21	2	3	1	1						4	2	2	0		4			1	4	3	1	2	5	2	5	3	4	6	2	5	5	3	4	1	1		1	1	1	1	4	5	5	2	1	3
5/10/2021 18:22:34	DE	1	22	1	4	1			1				4	3	1	0		4				5	5	5	5	1	6	5	1	6	4	1	6	5	3	4	1			1		4	4	4	5	5	5	5	4
5/20/2021 9:02:19	DE	1	18	2	4	1			1				1	3	2	0		4	1			5	5	4	3	2	5	5	1	6	5	2	5	4	2	5	1	1		1	1	5	5	5	5	5	5	5	5
5/11/2021 5:47:22	DE	1	54	2	4	2		1					4	3	3	1	Skoliose	2				5	4	4	4	3	4	6	3	4	6	3	4	5	3	4	1	1		1		6	6	6	6	6	6	3	5
5/20/2021 3:15:55	DE	1	21	2	4	2					1		1	2	2	0		4		1		3	2	2	3	3	4	3	5	2	5	4	3	1	4	3		1	1	1		1	2	2	4	5	2	1	1
5/11/2021 9:00:37	DE	1	51	2	4	2		1					3	3	4	1	Chronische Schmerzen	3		1		6	5	4	4	5	2	4	3	4	2	4	3	3	3	4	1	1		1		5	5	5	6	6	5	3	3
5/10/2021 5:29:38	DE	1	21	2	4	2		1					4	2	2	0		4				3	3	3	4	3	4	4	2	5	3	4	3	1	6	1		1				4	5	4	5	5	3	2	2
5/11/2021 11:27:54	DE	1	26	1	5	1	1						1	2	1	0		4			1	4	3	3	2	3	4	5	2	5	5	3	4	3	3	4	1	1				3	1	1	4	4	3	2	1
5/18/2021 7:06:41	DE	1	42	1	3	2		1					1	2	2	0		4	1			3	3	3	2	6	1	1	6	1	2	5	2	1	3	4		1				1	3	2	3	5	5	1	1
5/17/2021 9:08:53	DE	1	71	2	4	4				1			2	3	4	1	keine Angabe	2	1			5	5	5	5	1	6	5	2	5	6	1	6	6	3	4				1		5	5	5	5	5	5	5	5
5/31/2021 3:23:25	DE	1	21	2	4	5			1	1			4	1	2	0		4			1	5	5	6	5	1	6	4	4	3	1	3	4	3	4	3	1	1		1		5	5	6	6	6	6	6	6
5/10/2021 10:16:01	DE	1	19	2	4	1			1				4	3	3	0		4				6	5	4	3	3	4	3	2	5	4	2	5	3	4	3		1		1		3	2	2	5	4	1	2	2
5/10/2021 6:36:04	DE	1	20	2	4	2	1						4	3	4	0		4		1		4	4	5	3	3	4	3	3	4	4	3	4	1	3	4	1	1	1	1	1	5	4	5	6	5	4	4	5
5/10/2021 5:29:26	DE	1	18	2	4	2			1				4	3	2	0		4		1		5	5	4	4	3	4	5	5	2	4	3	4	4	4	3	1			1		5	4	4	5	5	4	2	2
5/17/2021 8:59:55	DE	1	82	1	2	2		1					4	3	2	0		4				5	4	5	4	2	5	4	4	3	5	3	4	6	3	4					1	4	5	5	4	5	4	2	2
5/10/2021 5:24:34	DE	1	25	2	4	1			1				4	3	1	0		4	1			4	4	4	4	2	5	3	3	4	3	4	3	2	5	2	1	1				5	5	5	6	6	5	5	4
5/11/2021 9:01:57	DE	1	45	2	3	2		1	1				4	3	1	0		4	1			5	4	2	3	4	3	1	6	1	1	1	6	1	1	6						6	6	6	6	6	6	1	4
5/14/2021 4:23:58	DE	1	23	1	4	2		1					3	2	2	1	Diabetes Mellitus Typ 1	4		1		5	5	4	5	1	6	5	2	5	5	2	5	4	2	5	1	1		1		4	4	4	5	4	3	4	3
5/20/2021 4:16:12	DE	1	18	2	3	2			1	1			4	3	2	0		4		1		4	3	4	4	3	4	3	3	4	4	2	5	3	4	3	1			1		3	4	3	4	4	3	3	3
5/10/2021 5:46:14	DE	1	22	1	5	2		1					1	2	1	1	Asthma	4				5	3	4	4	2	5	5	2	5	5	3	4	4	2	5	1	1		1	1	3	4	4	3	2	4	4	4
5/31/2021 2:57:04	DE	1	19	2	5	2			1				3	3	2	0		4	1	1		5	5	6	6	1	6	4	2	5	4	3	4	4	6	1	1	1		1	1	5	5	5	6	5	5	2	5
5/27/2021 8:22:03	DE	1	19	2	4	5				1	1		3	1	2	0		4		1		6	5	5	3	1	6	4	2	5	4	4	3	2	4	3	1	1		1	1	6	5	4	6	6	6	5	4
5/20/2021 6:59:59	DE	1	22	1	5	1			1				4	3	4	0		3		1		4	4	4	5	2	5	5	3	4	5	3	4	4	3	4		1		1	1	6	6	6	6	6	6	5	5
5/11/2021 10:27:03	DE	1	46	2	5	3			1				1	2	3	1	Hypertonie	4		1		4	4	4	4	3	4	5	2	5	3	3	4	3	5	2	1	1		1		5	5	5	5	3	5	4	4
5/25/2021 2:25:49	DE	1	28	2	5	2			1				4	3	4	0		4	1			4	4	1	3	2	5	5	2	5	5	2	5	5	2	5	1	1			1	6	6	6	6	6	6	6	6
5/20/2021 4:52:05	DE	1	19	1	4	1			1				4	3	1	0		4				5	5	6	5	2	5	5	3	4	4	2	5	6	3	4	1	1		1		5	5	5	5	5	5	2	3
5/10/2021 6:34:31	DE	1	21	2	4	1					1		1	2	4	1	Stoffwechselerkrankung	4		1		2	3	1	1	5	2	5	2	5	4	3	4	1	3	4	1	1		1	1	3	6	3	6	6	6	3	1
5/17/2021 15:27:43	DE	1	22	1	4	1	1						2	2	2	0		4		1		5	5	4	4	1	6	5	2	5	4	3	4	3	2	5		1		1	1	6	4	5	5	6	5	4	3
5/11/2021 5:18:02	DE	1	27	1	5	2		1					3	2	1	0		4				6	6	5	5	1	6	6	2	5	6	1	6	6	2	5	1	1			1	5	6	5	6	6	5	4	5
5/21/2021 5:11:54	DE	1	32	2	5	1	1						2	2	1	0		4		1		4	3	4	3	3	4	5	3	4	4	3	4	3	3	4	1	1			1	5	5	4	6	6	5	4	4
5/14/2021 10:24:51	DE	1	71	2	4	2		1					1	3	2	0		4	1			5	5	5	5	2	5	5	3	4	5	3	4	5	3	4	1	1		1		6	6	6	6	6	6	4	4
5/10/2021 10:19:08	DE	1	20	2	5	2			1				2	3	1	0		4			1	4	3	4	3	2	5	3	4	3	3	3	4	1	3	4					1	5	6	4	5	6	6	5	5
5/25/2021 7:09:57	DE	1	26	2	5	2					1		1	2	1	0		4	1	1		6	6	6	1	1	6	5	3	4	4	3	4	1	3	4	1	1		1	1	6	6	6	6	6	6	6	6
5/13/2021 5:35:05	DE	1	55	1	4	2		1					4	3	1	0		4		1		5	5	4	4	1	6	5	3	4	5	3	4	5	2	5	1	1	1			4	4	4	5	5	4	4	4
5/27/2021 14:21:50	DE	1	33	2	5	1	1						1	2	2	1	Asthma bronchiale	4	1	1	1	6	6	4	4	1	6	6	1	6	6	1	6	6	1	6						4	6	5	6	6	5	3	2
5/11/2021 9:17:33	DE	1	22	2	4	1			1				4	3	3	0		4			1	4	3	2	3	3	4	6	2	5	5	3	4	2	3	4	1				1	5	5	5	6	6	5	3	3
5/10/2021 11:21:18	DE	1	22	2	4	1	1						1	2	2	1	Morbus Crohn	4				4	4	3	2	2	5	4	2	5	3	2	5	2	3	4		1		1	1	3	4	4	5	5	6	3	2
5/11/2021 23:37:43	DE	1	22	2	4	2	1						1	2	3	1	Kopfschmerzen, Migräne mit Aura	3			1	5	5	4	2	1	6	5	3	4	5	3	4	3	3	4	1					4	5	5	6	6	4	3	4
5/10/2021 9:10:24	DE	1	20	2	4	1			1				4	3	1	0		4				6	6	5	3	2	5	6	1	6	6	1	6	5	2	5	1	1		1		5	5	4	5	5	6	6	5
5/10/2021 3:53:05	DE	1	21	2	5	2			1				3	1	1	0		4				6	6	6	6	1	6	5	2	5	6	1	6	6	2	5	1	1			1	6	6	6	6	6	6	5	5
5/11/2021 9:07:48	DE	1	53	1	2	2			1				4	1	2	0		4		1		4	3	4	3	3	4	5	5	2	3	5	2	1	4	3					1	5	5	5	5	5	6	2	2
5/11/2021 12:53:05	DE	1	24	2	5	2		1					1	2	2	0		4	1			6	6	6	6	1	6	6	1	6	5	1	6	6	2	5	1	1		1	1	6	6	6	6	6	6	3	3
5/10/2021 11:50:33	DE	1	21	2	4	2					1		1	2	2	0		4				3	3	1	2	4	3	4	3	4	6	3	4	3	2	5		1		1		5	6	5	6	5	5	5	4
5/10/2021 18:56:15	DE	1	18	2	4	5			1				1	2	3	0		4				5	6	3	6	2	5	5	5	2	4	2	5	4	5	2						5	5	4	5	6	4	2	1
5/31/2021 13:23:02	DE	1	19	2	4	1			1				3	2	1	0		4	1			4	6	4	4	1	6	3	4	3	2	4	3	2	5	2	1	1		1		6	4	6	6	6	6	5	3
5/13/2021 5:46:59	DE	1	21	1	4	1					1		1	2	2	1	Neurodermitis	4		1		6	4	4	3	1	6	6	3	4	5	1	6	4	2	5		1	1			4	4	4	4	5	6	4	4
5/10/2021 5:36:30	DE	1	21	1	4	2			1				4	3	1	0		4	1	1		5	5	6	3	5	2	6	2	5	5	2	5	4	1	6	1	1		1		4	3	4	5	5	5	2	4
5/27/2021 5:35:34	DE	1	68	2	4	1	1						1	3	4	1	Rheuma	3		1		1	1	1	1	6	1	4	4	3	2	4	3	2	5	2				1	1	5	5	5	5	5	5	2	2
5/20/2021 18:48:32	DE	1	27	1	2	2		1					2	3	3	0		3		1		5	6	5	5	5	2	5	2	5	6	3	4	6	2	5						5	6	6	6	6	5	4	2
5/16/2021 15:27:55	DE	1	65	1	5	2		1					1	2	2	0		4	1			5	5	5	5	2	5	5	2	5	5	1	6	6	1	6	1				1	5	5	5	6	6	5	3	2
5/10/2021 14:17:36	DE	1	54	2	5	2		1					1	2	2	1	Asthma	3	1	1		4	4	4	6	1	6	4	4	3	4	3	4	3	4	3	1	1		1	1	4	6	6	6	6	6	5	4
5/13/2021 2:43:14	DE	1	53	1	3	2		1					3	1	2	0		4				4	4	4	2	1	6	5	2	5	5	2	5	5	2	5	1	1		1	1	4	4	4	5	5	4	4	3
5/22/2021 6:48:21	DE	1	31	2	4	1	1						2	3	1	0		4	1			5	4	3	5	2	5	6	3	4	5	3	4	4	3	4		1				5	5	5	5	5	5	2	3
5/10/2021 11:30:45	DE	1	21	2	4	2		1					1	2	3	0		3				5	4	4	1	3	4	6	3	4	5	3	4	4	3	4	1	1			1	5	3	3	5	5	3	3	3
5/11/2021 5:52:00	DE	1	21	2	5	2		1					2	2	1	0		4				6	5	5	4	2	5	5	4	3	6	1	6	4	2	5	1	1		1	1	5	5	5	5	5	5	3	4
5/11/2021 5:25:45	DE	1	27	2	4	2		1					2	2	2	0		4				2	3	2	3	4	3	5	1	6	3	3	4	1	4	3	1	1		1		6	6	6	6	6	5	4	4
5/20/2021 4:00:51	DE	1	31	2	3	1	1						1	2	2	0		4				3	3	3	4	2	5	5	3	4	4	3	4	3	3	4	1			1	1	3	3	3	5	5	5	4	2
5/10/2021 10:02:45	DE	1	51	2	5	2			1				4	3	2	1	Bluthochdruck, Zwangserkrankung	4			1	4	3	3	3	3	4	2	6	1	4	3	4	2	6	1	1	1		1		6	6	6	6	6	6	4	4
5/31/2021 3:20:19	DE	1	20	1	3	1			1				4	3	2	0		4				5	5	4	3	2	5	4	3	4	5	3	4	1	2	5	1	1		1		4	4	4	4	5	5	3	4
5/17/2021 7:12:53	DE	1	75	2	4	4			1				1	1	2	1		3		1		3	3	3	4	4	3	5	3	4	4	3	4	4	3	4				1		4	4	4	4	4	4	2	2
5/11/2021 6:27:44	DE	1	46	2	5	2		1					4	3	2	0		4		1		3	4	3	3	3	4	5	3	4	4	3	4	4	3	4		1				4	5	4	5	5	4	5	3
5/14/2021 9:38:53	DE	1	57	2	5	2			1				2	3	1	0		4				5	5	4	3	1	6	5	2	5	5	2	5	5	3	4	1	1		1	1	5	6	5	6	6	5	4	3
5/20/2021 12:32:20	DE	1	33	1	3	1			1				3	1	2	0		4		1		6	5	5	5	2	5	5	1	6	5	2	5	4	3	4	1			1		6	5	6	6	6	5	5	5
5/14/2021 13:24:15	DE	1	58	2	5	2		1		1			4	3	2	0		4				5	5	4	4	2	5	4	3	4	5	3	4	4	3	4	1				1	5	5	5	5	5	6	4	5
5/11/2021 6:33:12	DE	1	25	2	3	1			1				4	3	2	1	Epilepsie	4		1		5	4	4	3	4	3	5	2	5	5	3	4	4	3	4	1	1		1	1	4	4	3	4	4	5	3	4
5/14/2021 8:10:37	DE	1	77	2	2	4	1						3	1	2	1	Chronisch myeloische Leukämie (CML)	4	1			5	5	4	3	2	5	5	2	5	4	2	5	6	1	6						5	4	4	6	6	5	2	1
5/10/2021 12:28:49	DE	1	51	2	4	2			1				3	1	1	0		4				4	4	3	4	2	5	5	4	3	6	1	6	5	2	5				1	1	6	6	6	6	6	6	2	1
5/20/2021 4:05:08	DE	1	28	1	2	1			1				4	3	2	0		4				6	6	5	6	1	6	6	1	6	6	1	6	6	3	4						3	3	3	3	4	3	2	1
5/13/2021 0:08:56	DE	1	52	2	3	2	1						1	2	1	0		4	1			6	4	3	3	2	5	4	1	6	5	2	5	4	3	4	1	1		1	1	5	6	6	6	6	6	3	3
5/17/2021 16:31:53	DE	1	23	1	4	1			1				3	3	2	0		4		1		4	6	3	5	1	6	4	1	6	4	2	5	5	2	5		1		1		5	5	5	6	6	5	6	5
5/16/2021 7:21:17	DE	1	22	2	4	2		1					2	3	1	0		4				5	5	4	5	2	5	6	2	5	5	2	5	5	3	4	1	1			1	5	6	4	6	6	5	6	3
5/22/2021 14:17:31	DE	1	25	1	4	1			1				1	1	2	0		4		1		5	4	3	4	3	4	5	3	4	4	2	5	3	3	4				1	1	3	2	3	4	4	4	3	4
5/18/2021 3:52:03	DE	1	31	1	3	2		1					3	1	1	0		4				6	3	1	2	4	3	3	5	2	3	3	4	1	5	2		1				4	3	3	4	4	5	2	1
5/18/2021 3:39:08	DE	1	21	1	4	2			1				3	3	2	1	Asthma	4				6	6	5	5	1	6	6	2	5	6	1	6	6	1	6	1	1	1	1	1	5	5	5	6	6	6	6	6
5/10/2021 8:10:15	DE	1	23	1	3	1			1				1	2	2	0		4		1		3	4	3	3	2	5	5	3	4	6	4	3	4	5	2		1				5	4	6	6	6	6	3	2
5/14/2021 5:17:33	DE	1	45	1	3	2		1					2	3	1	0		4		1		4	4	4	5	1	6	4	2	5	2	3	4	4	5	2	1					5	5	5	5	5	5	3	3
5/15/2021 8:41:26	DE	1	22	2	5	2					1		1	2	3	1	Asthma und eine Immunkrankheit (Kreuzallergie)	3				6	6	6	5	1	6	5	2	5	6	2	5	6	1	6	1	1			1	5	5	5	5	6	4	5	5
5/10/2021 14:16:13	DE	1	19	2	4	5			1				1	3	1	0		4				5	5	4	6	2	5	5	2	5	4	2	5	4	3	4	1			1		4	5	4	5	5	4	2	2
5/11/2021 9:32:51	DE	1	59	2	5	4			1				2	3	2	0		4			1	5	3	4	2	3	4	3	5	2	3	5	2	1	4	3		1				6	6	6	6	6	6	4	3
5/10/2021 12:24:24	DE	1	22	2	4	1	1						3	2	2	0		4	1	1		6	6	6	6	1	6	5	3	4	4	3	4	2	2	5	1	1	1	1	1	6	6	6	6	6	6	6	6
5/23/2021 14:42:55	DE	1	71	2	5	1	1						2	3	2	1	Skoliose, Schilddrüse	3	1			5	4	4	6	3	4	5	2	5	5	3	4	5	3	4	1				1	4	6	6	5	6	5	5	4
5/20/2021 13:12:51	DE	1	20	1	4	1					1		2	1	1	1	Asthma	4		1		4	3	1	3	2	5	6	1	6	5	3	4	2	5	2	1	1				4	4	4	5	5	5	2	4
5/10/2021 11:01:01	DE	1	48	2	4	3			1				4	3	2	0		4				6	5	5	5	1	6	5	3	4	5	3	4	5	4	3						5	5	5	5	5	5	1	1
5/10/2021 13:02:23	DE	1	21	2	4	5			1				4	3	1	0		4			1	5	4	2	2	2	5	6	1	6	5	2	5	3	4	3	1	1			1	4	5	5	5	5	5	2	3
5/10/2021 9:31:01	DE	1	21	1	4	2			1				2	3	1	1	Eingeschränktes Lungenvolumen	4			1	5	5	5	5	1	6	5	2	5	5	2	5	2	3	4	1	1				3	5	5	5	5	4	1	3
5/19/2021 3:01:39	DE	1	43	1	2	2		1					1	2	2	0		4		1		5	5	5	6	2	5	5	2	5	5	3	4	5	6	1		1		1		5	6	5	5	5	5	2	4
5/10/2021 11:01:35	DE	1	23	1	4	1					1		4	3	1	0		4		1		6	4	3	6	6	1	6	1	6	5	1	6	4	2	5				1	1	3	3	3	3	3	3	5	5
5/17/2021 14:00:03	DE	1	22	1	3	1			1				4	3	2	0		4				5	5	6	6	1	6	4	3	4	2	3	4	1	6	1	1	1			1	6	5	5	4	5	3	4	4
5/12/2021 5:13:43	DE	1	22	1	4	2			1				4	3	2	0		4			1	5	5	5	2	2	5	5	1	6	4	4	3	4	3	4		1				6	6	6	6	6	6	1	1
5/27/2021 1:25:31	DE	1	35	3	5	2		1					4	3	2	1	Blutdruck	4	1			4	5	4	5	2	5	6	1	6	6	2	5	5	5	2	1	1				3	3	3	3	3	3	2	1
5/8/2021 10:22:12	DE	1	53	2	4	2			1				2	3	2	0		4				4	4	4	4	3	4	5	2	5	4	2	5	3	3	4	1	1			1	4	6	6	6	6	6	6	6
5/13/2021 8:36:08	DE	1	58	2	3	2		1					4	3	2	0		4	1			5	3	3	3	2	5	5	3	4	4	3	4	4	4	3	1			1	1	4	4	5	5	5	4	4	3
5/21/2021 3:35:12	DE	1	43	1	3	2		1					4	3	1	0		4				6	6	5	5	1	6	5	1	6	5	1	6	6	2	5		1		1		6	6	6	6	6	6	4	3
5/8/2021 8:32:57	DE	1	26	1	4	1					1		1	2	2	0		4			1	6	6	6	6	6	1	6	3	4	4	2	5	4	2	5	1	1		1	1	5	5	5	6	6	5	6	5
5/8/2021 14:48:49	DE	1	53	1	4	2			1				3	3	1	0		4				5	5	4	4	6	1	6	3	4	5	3	4	4	1	6	1	1		1		4	5	4	6	6	2	4	4
5/10/2021 7:24:23	DE	1	22	2	4	1					1		1	2	1	0		4				4	5	4	5	3	4	5	2	5	5	3	4	3	3	4		1		1	1	5	4	6	5	6	6	2	4
5/9/2021 12:35:43	DE	1	45	2	5	2			1				2	2	3	1	Spina Bifida	3		1		5	3	3	3	2	5	5	6	1	6	6	1	1	4	3						1	1	1	4	1	1	1	1
5/8/2021 13:52:20	DE	1	22	1	4	1	1						1	2	2	0		4				6	4	4	3	3	4	6	2	5	5	2	5	4	3	4	1	1	1	1		3	3	3	3	3	4	1	1
5/10/2021 12:41:49	DE	1	20	2	4	5			1				2	3	2	0		4		1		5	5	4	4	3	4	5	3	4	4	3	4	5	3	4	1	1	1	1	1	4	3	4	4	4	4	4	3
5/9/2021 1:02:16	DE	1	22	2	4	2					1		1	3	3	0		4		1		3	3	3	3	3	4	4	4	3	3	3	4	2	3	4		1				4	4	4	4	4	4	3	3
5/9/2021 7:46:50	DE	1	26	1	3	2	1						1	2	2	0		4			1	5	4	5	5	2	5	5	2	5	5	5	2	4	3	4	1					5	5	5	5	5	5	4	4
5/10/2021 11:31:10	DE	1	55	2	4	2		1	1				3	3	2	1	Multiple Sklerose, keine Einschränkungen	4	1		1	3	4	3	3	3	4	3	4	3	3	3	4	3	3	4		1		1	1	6	5	5	5	6	5	4	5
5/8/2021 12:39:18	DE	1	18	2	2	5			1				3	3	2	0		4				3	4	3	2	4	3	5	2	5	4	3	4	1	4	3	1	1		1		3	2	2	4	2	2	3	3
5/27/2021 1:09:35	DE	1	28	2	5	2		1					1	2	1	0		4				4	5	4	5	2	5	5	3	4	4	3	4	2	3	4	1	1		1	1	4	2	2	5	6	5	5	5
5/23/2021 12:41:56	DE	1	22	2	4	1			1				1	3	1	0		4				5	5	5	5	2	5	2	1	6	5	2	5	4	3	4						6	5	6	6	6	6	5	5
5/23/2021 13:06:11	DE	1	28	1	5	2	1	1					1	3	1	0		4	1	1		6	6	6	6	1	6	6	1	6	6	1	6	6	2	5	1	1		1		6	6	5	6	6	6	6	6
5/17/2021 2:31:57	DE	1	29	1	5	2	1						1	2	2	0		4				5	4	3	3	2	5	5	3	4	5	3	4	4	3	4	1	1				5	4	4	6	6	5	4	3
5/17/2021 2:27:48	DE	1	21	2	4	2			1				4	3	2	0		4				6	5	5	2	2	5	3	3	4	5	2	5	5	3	4	1	1				6	5	5	6	6	6	4	5
6/1/2021 9:59:02	DE	1	54	1	4	1	1			1			1	2	2	1		3	1			5	5	5	4	1	6	6	1	6	6	1	6	6	2	5	1					6	6	6	6	6	6	5	5
5/26/2021 4:53:47	DE	1	24	2	5	2			1				2	3	2	0		4				4	5	4	5	3	4	5	3	4	4	2	5	3	3	4					1	6	6	6	6	6	6	6	5
5/26/2021 10:36:42	DE	1	24	2	4	2		1					1	2	2	0		4				5	3	6	4	3	4	5	2	5	5	3	4	1	4	3	1	1		1	1	2	2	3	2	2	2	2	1
5/15/2021 4:58:54	DE	1	21	2	4	1	1						1	2	1	0		4				5	3	4	4	2	5	6	3	4	5	2	5	3	3	4	1	1		1		4	4	4	4	3	4	5	1
5/26/2021 10:11:12	DE	1	25	2	5	1					1		1	2	1	0		4				5	4	3	3	5	2	5	2	5	5	1	6	5	1	6	1	1		1	1	5	5	4	6	6	5	3	3
5/23/2021 14:50:36	DE	1	22	1	4	2					1		1	2	4	0		4				6	6	4	6	2	5	5	2	5	5	1	6	5	3	4	1	1		1	1	5	5	6	5	5	4	6	6
5/21/2021 9:32:59	DE	1	79	2	4	2				1			3	3	2	0		4			1	5	5	5	5	2	5	5	2	5	6	1	6	6	2	5						6	4	4	4	6	6	3	2
5/16/2021 9:10:07	DE	1	22	2	4	1			1				2	3	1	0		4				6	5	5	5	2	5	6	2	5	5	2	5	5	3	4	1	1		1	1	5	5	5	6	6	5	4	4
5/22/2021 5:42:24	DE	1	27	2	5	2		1					2	2	2	0		4				3	3	2	3	5	2	4	3	4	2	3	4	1	3	4		1				4	6	5	6	6	2	2	1
5/16/2021 8:54:42	DE	1	35	2	5	2	1						1	2	2	0		4	1			5	6	5	5	1	6	6	2	5	5	2	5	4	1	6	1	1			1	5	5	5	5	5	5	4	4
5/16/2021 14:24:43	DE	1	26	1	5	1	1						1	1	2	0		4	1			5	5	5	5	5	2	4	3	4	4	4	3	4	4	3	1				1	4	4	4	4	4	4	4	3
5/24/2021 3:23:03	DE	1	59	1	5	3	1						2	3	2	0		4	1			5	5	5	5	2	5	5	1	6	6	1	6	3	1	6	1	1			1	6	4	5	6	6	6	5	5
5/12/2021 2:39:14	DE	1	19	2	4	1			1				3	3	1	0		4				6	6	6	6	1	6	6	1	6	6	1	6	6	2	5	1	1	1	1	1	6	6	6	6	6	6	6	6
5/13/2021 3:09:26	DE	1	82	2	3	4	1						4	3	4	0		2	1	1		1	1	1	1	6	1	1	6	1	1	6	1	1	6	1				1	1	2	2	2	2	2	5	1	1
5/29/2021 6:42:48	DE	1	76	1	4	4	1						4	3	2	0		3			1	5	4	4	4	3	4	5	2	5	5	2	5	1	3	4					1	5	4	5	6	6	6	4	4
5/24/2021 6:04:31	DE	1	76	1	5	3	1						2	3	2	0		3			1	4	2	3	1	4	3	3	6	1	2	6	1	1	6	1	1	1			1	5	4	4	5	5	6	1	1
5/13/2021 23:25:30	DE	1	24	2	4	2	1						1	2	2	0		4		1		5	5	5	5	5	2	4	4	3	4	3	4	4	3	4		1		1		4	5	2	4	4	4	5	4
5/19/2021 5:47:31	DE	1	58	1	5	2		1					4	3	1	0		4				2	3	2	1	4	3	6	1	6	6	1	6	3	1	6						1	1	1	1	1	1	1	1
5/8/2021 1:49:36	DE	1	21	2	4	1			1				2	3	1	0		4		1		5	6	5	5	2	5	5	2	5	5	2	5	4	3	4		1		1		5	5	4	5	5	4	5	5
5/29/2021 6:26:04	DE	1	77	1	4	2		1					3	3	2	0		3		1		5	5	4	4	2	5	5	2	5	4	2	5	1	3	4					1	5	5	4	6	6	6	4	3
5/29/2021 6:01:53	DE	1	83	1	4	1	1						3	3	4	1	Bluthochdruck	3	1			4	3	2	3	2	5	4	3	4	2	4	3	1	6	1		1			1	5	4	4	6	5	6	2	2
5/9/2021 12:08:03	DE	1	22	2	4	2			1				4	3	2	0		4				4	4	3	3	2	5	5	3	4	4	3	4	3	5	2	1	1				4	4	4	4	5	5	2	4
5/8/2021 1:26:36	DE	1	57	1	4	2			1				3	3	2	0		4	1	1		6	6	6	6	1	6	6	1	6	6	1	6	3	2	5	1	1	1	1	1	6	6	6	6	6	6	5	5
5/17/2021 5:05:48	DE	1	20	2	4	1			1				4	3	3	0		4				2	2	2	1	5	2	4	3	4	4	4	3	2	5	2						4	5	3	5	5	5	2	4
5/9/2021 14:37:35	DE	1	19	2	4	1			1				2	3	1	0		4				6	6	6	6	1	6	6	1	6	5	1	6	6	2	5	1	1		1	1	6	6	6	6	6	6	2	5
5/24/2021 3:40:52	DE	1	63	1	4	2		1					3	3	3	0		4			1	4	5	3	3	3	4	5	3	4	5	3	4	1	3	4		1			1	5	4	3	3	5	6	2	3
5/18/2021 1:09:16	DE	1	22	2	4	2	1						2	2	1	0		4	1		1	5	4	4	4	2	5	5	3	4	5	2	5	4	3	4						4	4	3	5	5	4	2	3
5/16/2021 13:09:28	DE	1	21	2	4	2			1				3	3	1	0		4				4	3	3	3	3	4	4	2	5	4	3	4	1	4	3						3	4	1	4	4	4	3	3
5/17/2021 6:55:57	DE	1	23	1	4	5			1				1	3	1	0		4		1		5	5	5	5	1	6	5	1	6	6	1	6	4	2	5	1	1		1	1	5	5	5	6	5	6	3	5
5/8/2021 12:39:10	DE	1	18	2	2	5			1				3	3	5	0		3				3	3	3	4	3	4	3	5	2	3	4	3	1	5	2	1	1		1		4	3	3	3	2	4	2	1
5/15/2021 19:20:20	DE	1	72	1	2	4	1						3	2	3	0		4	1			2	2	3	2	4	3	4	4	3	2	3	4	5	2	5						5	5	5	6	6	6	3	2
5/24/2021 6:09:21	DE	1	65	1	3	4	1						4	3	2	0		4				3	1	1	2	4	3	2	6	1	3	6	1	1	6	1	1		1	1	1	4	5	6	5	6	6	5	1
5/9/2021 5:31:59	DE	1	21	2	4	2		1					1	2	1	0		4			1	5	5	4	4	3	4	4	3	4	4	3	4	3	4	3	1	1		1		4	5	5	6	6	6	5	5
5/26/2021 3:28:01	DE	1	79	1	1	4						1	3	3	4	0		2	1			4	4	3	4	2	5	3	5	2	2	5	2	1	5	2					1	6	6	6	6	6	6	5	2
5/19/2021 2:00:35	DE	1	24	2	5	1					1		1	2	2	0		4			1	4	3	2	2	4	3	5	3	4	4	2	5	3	3	4		1				4	4	3	4	5	4	2	2
5/8/2021 6:09:41	DE	1	22	2	4	2					1		1	2	4	1	Colitis ulcerosa	2		1		6	5	5	3	1	6	6	1	6	5	2	5	4	2	5	1	1		1	1	5	3	3	5	5	3	1	2
5/8/2021 8:07:27	DE	1	19	2	4	2			1				4	1	2	0		3		1		4	5	3	3	2	5	5	3	4	5	2	5	5	3	4	1	1		1		3	5	3	5	5	4	2	2
5/16/2021 13:14:01	DE	1	22	2	4	2		1					1	2	2	0		4			1	4	6	3	4	1	6	6	1	6	4	1	6	2	4	3	1	1		1	1	5	6	5	6	6	5	1	1
5/8/2021 2:43:57	DE	1	22	2	4	2					1		2	2	2	1	Diabetes mellitus Typ 1	3		1		5	5	4	3	2	5	5	1	6	5	1	6	4	3	4	1			1		3	5	4	5	5	3	2	3
5/18/2021 7:04:25	DE	1	21	2	4	1			1				2	3	1	0		4				5	5	5	3	1	6	6	2	5	5	1	6	5	2	5		1			1	5	6	4	6	6	5	5	5
5/19/2021 2:08:58	DE	1	66	1	5	2		1					3	3	4	0		4			1	2	2	3	3	5	2	3	5	2	3	5	2	1	6	1					1	2	2	2	5	2	5	1	1
5/8/2021 12:21:09	DE	1	22	2	4	1	1						1	2	2	0		4			1	5	5	3	4	2	5	5	2	5	5	2	5	3	4	3	1			1		5	5	5	5	5	5	4	3
5/8/2021 9:22:18	DE	1	19	2	4	2			1				3	3	3	1	Fallot Tetralogie mit pulmonalstenose, Sehbehinderung	4	1			4	6	4	6	1	6	5	1	6	4	2	5	4	4	3	1	1			1	4	1	1	5	6	5	3	4
5/8/2021 3:33:27	DE	1	22	2	5	2		1					1	2	2	0		4			1	4	3	2	2	5	2	4	3	4	2	3	4	1	3	4	1					4	3	3	4	5	4	3	4
5/7/2021 10:37:24	DE	1	19	2	4	1			1				3	2	1	0		4				6	6	6	6	1	6	5	2	5	5	2	5	5	4	3	1	1		1	1	5	6	5	6	6	4	4	5
5/8/2021 5:18:05	DE	1	21	2	4	1			1				2	3	2	0		4	1			4	3	3	3	4	3	4	3	4	3	5	2	2	5	2	1	1		1		5	3	3	5	6	3	4	2
5/16/2021 13:37:55	DE	1	61	1	3	2		1					3	3	2	0		4				3	3	3	3	4	3	3	5	2	1	5	2	2	5	2				1		1	3	3	4	3	1	1	1
5/16/2021 13:29:26	DE	1	22	2	4	2					1		1	2	1	0		4	1			5	5	3	4	2	5	4	4	3	3	5	2	3	5	2	1	1				3	5	5	5	5	5	3	2
5/8/2021 10:32:42	DE	1	29	1	5	2		1					4	1	2	0		4		1		6	6	6	6	1	6	6	2	5	5	2	5	6	3	4	1	1	1	1		5	6	5	5	4	4	5	6
5/9/2021 4:23:16	DE	1	26	1	4	2		1					1	2	2	0		4		1		6	6	5	5	2	5	5	2	5	6	2	5	6	3	4		1				2	2	2	2	2	2	2	4
5/16/2021 7:04:01	DE	1	22	1	4	2		1					1	2	2	0		4				4	2	4	2	1	6	4	1	6	5	1	6	1	1	6		1	1	1		3	3	4	4	6	1	1	2
5/16/2021 15:09:42	DE	1	19	2	4	2			1				3	3	1	0		4				4	4	4	2	3	4	3	2	5	3	3	4	2	3	4		1			1	4	4	2	4	4	4	2	3
5/13/2021 8:26:36	DE	1	21	2	4	1					1		1	2	1	0		4		1		6	6	6	6	1	6	5	1	6	3	1	6	6	6	1	1					6	6	6	6	6	6	4	6
5/8/2021 3:39:39	DE	1	22	2	4	1					1		3	2	2	0		4			1	5	5	3	2	3	4	4	3	4	4	3	4	2	4	3	1	1		1		4	2	2	4	4	3	2	2
5/8/2021 4:41:18	DE	1	21	1	4	2					1		1	2	2	0		4			1	4	4	4	4	2	5	5	3	4	6	4	3	5	4	3	1	1		1	1	3	5	5	4	4	5	1	3
5/8/2021 2:26:22	DE	1	22	1	5	2	1		1				3	3	1	0		4				6	5	5	5	2	5	5	2	5	6	2	5	3	2	5	1	1		1	1	5	5	4	5	5	5	4	5
5/16/2021 14:11:36	DE	1	22	2	4	2		1		1			3	3	2	0		4	1			4	4	5	3	4	3	5	2	5	4	3	4	1	4	3	1			1		4	2	3	5	5	4	3	1
5/7/2021 12:21:08	DE	1	21	1	4	5			1				1	3	2	1	Diabetes Mellitus Typ 1	4				2	2	5	3	2	5	5	2	5	3	1	6	4	1	6	1	1				4	2	3	4	5	3	2	1
5/7/2021 15:24:33	DE	1	26	2	5	1					1		1	2	2	1	Asthma, Allergien	4		1		4	4	2	3	5	2	5	2	5	6	3	4	3	6	1	1					2	2	4	2	4	2	2	3
5/7/2021 10:12:17	DE	1	21	2	4	2					1		1	2	1	0		4				5	5	4	4	1	6	6	1	6	4	2	5	3	4	3	1	1		1	1	4	6	5	6	5	6	1	3
5/8/2021 1:34:22	DE	1	25	2	5	1	1						1	2	2	0		4				3	3	3	2	3	4	5	3	4	4	2	5	3	3	4					1	5	3	3	6	6	6	1	2
5/8/2021 3:12:56	DE	1	20	2	4	1			1				1	3	4	1	Autoimmunerkrankung	4		1		6	1	6	4	1	6	5	2	5	3	3	4	1	4	3	1	1		1	1	5	5	4	5	4	5	3	4
5/8/2021 3:10:43	DE	1	21	2	4	5			1				1	2	2	0		4				4	4	3	3	3	4	4	3	4	4	4	3	5	5	2				1		4	4	4	4	4	4	2	3
5/28/2021 7:26:06	DE	1	53	1	5	2			1				4	3	2	0		4	1			4	4	5	5	2	5	6	1	6	5	3	4	6	2	5		1		1		4	5	4	5	5	6	3	2
5/10/2021 5:05:23	DE	1	56	1	5	2			1				2	3	2	1	Diabetes	4		1		4	4	3	4	4	3	5	3	4	5	3	4	4	1	6	1				1	5	5	5	6	6	5	4	3
5/8/2021 2:21:50	DE	1	21	2	4	1	1						2	2	1	0		4		1		3	2	2	2	2	5	3	4	3	2	4	3	1	6	1	1	1		1	1	6	6	6	6	6	6	3	5
5/19/2021 2:35:25	DE	1	60	1	3	2		1					4	3	2	1	Entzündliche Erkrankung	4		1		6	6	5	6	1	6	6	1	6	6	1	6	6	2	5						6	6	6	6	6	6	6	4
5/8/2021 9:25:10	DE	1	22	2	4	2		1					1	2	2	0		4		1		5	4	4	5	1	6	5	1	6	5	1	6	4	3	4		1		1	1	6	6	6	6	6	6	4	4
5/9/2021 10:08:32	DE	1	21	2	5	2			1				3	3	1	0		4			1	4	2	6	2	2	5	6	3	4	4	3	4	3	5	2	1	1				6	6	6	6	6	6	3	2
5/17/2021 10:02:45	DE	1	78	1	5	2		1					4	3	3	0		4	1	1		5	4	5	5	2	5	5	2	5	5	2	5	2	2	5		1			1	5	5	5	2	6	5	5	5
5/9/2021 0:58:25	DE	1	28	1	4	2	1						1	2	1	0		4	1			5	5	5	5	2	5	6	1	6	6	1	6	6	3	4	1	1		1	1	5	5	4	4	4	4	3	4
5/10/2021 1:19:29	DE	1	19	2	4	2			1				3	2	2	0		4				3	4	2	2	5	2	5	4	3	3	4	3	1	4	3	1	1			1	5	5	5	5	5	4	1	2
5/7/2021 10:32:30	DE	1	19	2	4	2			1				3	2	2	0		4				3	3	3	4	3	4	3	3	4	3	4	3	3	4	3				1		3	3	3	4	4	4	2	2
5/17/2021 2:03:06	DE	1	25	2	5	2			1				3	2	2	0		4		1		5	4	5	3	3	4	5	3	4	5	2	5	4	3	4	1	1				5	5	4	5	5	5	3	4
5/7/2021 8:24:29	DE	1	21	2	4	1			1				4	3	1	0		4	1	1		6	5	6	6	1	6	5	3	4	5	3	4	4	3	4	1	1		1	1	6	6	6	6	6	6	4	4
5/8/2021 9:10:52	DE	1	18	1	4	1			1				3	3	2	0		4		1		5	3	2	3	2	5	5	1	6	5	2	5	4	3	4		1				5	6	4	5	6	5	2	4
5/9/2021 12:15:13	DE	1	18	2	3	2			1				1	2	1	0		4			1	6	5	3	5	1	6	5	4	3	5	3	4	3	3	4				1		6	5	6	6	6	5	4	4
5/13/2021 9:33:12	DE	1	69	1	5	2		1					4	3	3	1	Diabetes, Herzinsuffizienz, Polyneuropathie	4	1			3	3	1	2	4	3	5	3	4	4	3	4	3	3	4					1	4	4	4	5	5	5	2	3
5/14/2021 10:44:07	DE	1	23	1	4	1					1		1	2	2	1	Neurodermitis	4			1	5	4	4	4	1	6	5	1	6	6	1	6	3	4	3	1			1	1	6	6	5	6	6	5	5	4
5/9/2021 11:29:38	DE	1	54	2	5	3	1						1	2	1	0		4	1			4	2	1	4	2	5	4	2	5	4	2	5	3	3	4	1	1		1	1	4	4	2	5	5	3	4	3
5/8/2021 2:49:01	DE	1	21	2	4	1					1		1	2	2	1	Neurodermitis	4		1		5	4	3	3	2	5	5	3	4	6	2	5	4	3	4	1	1			1	5	6	5	6	6	5	3	4
5/12/2021 12:42:21	DE	1	84	2	1	2		1					2	3	3	0		3	1			3	4	3	4	2	5	5	5	2	6	5	2	5	3	4				1		6	6	6	6	6	6	4	4
5/19/2021 7:41:58	DE	1	40	1	5	2		1					4	3	1	0		4				6	5	4	4	1	6	6	2	5	4	3	4	5	3	4		1			1	4	4	5	6	6	4	4	6
5/9/2021 13:00:05	DE	1	24	2	4	2		1					1	2	2	0		4	1		1	3	4	4	1	3	4	4	1	6	4	1	6	3	3	4	1	1			1	5	6	5	6	6	6	5	3
5/15/2021 4:11:31	DE	1	56	2	5	2			1				2	3	2	0		3				4	5	3	4	2	5	4	3	4	5	3	4	4	4	3	1	1			1	5	5	4	5	5	6	1	2
5/13/2021 8:24:04	DE	1	60	1	5	2		1					4	3	1	0		4				5	6	4	6	1	6	5	3	4	6	2	5	6	2	5				1	1	5	5	5	6	6	6	5	4
5/10/2021 11:27:12	DE	1	22	2	5	2		1					3	2	2	0		4		1		5	6	6	6	2	5	5	2	5	6	1	6	2	6	1	1	1		1	1	3	5	3	6	6	6	2	1
5/11/2021 4:12:26	DE	1	19	2	4	2			1				4	3	2	1	Neurodermitis	4				5	5	3	5	1	6	2	3	4	4	3	4	2	4	3	1	1			1	5	5	4	5	5	5	2	4
5/7/2021 11:36:10	DE	1	22	2	4	1	1						2	2	2	1	Epilepsie	4		1		4	4	5	5	2	5	5	2	5	4	2	5	4	3	4	1	1		1	1	4	4	4	5	5	5	2	3
5/8/2021 3:18:29	DE	1	22	2	4	1	1						1	2	1	0		4		1		4	4	4	3	2	5	4	2	5	4	4	3	2	5	2	1	1		1		3	5	4	5	4	4	1	2
5/10/2021 11:27:50	DE	1	21	1	4	1	1						3	2	1	0		4			1	6	6	5	4	1	6	6	1	6	6	1	6	4	2	5	1	1		1	1	5	1	4	6	6	4	3	3
5/9/2021 11:49:34	DE	1	49	2	5	2			1				1	2	2	0		4		1		2	1	3	3	5	2	6	6	1	1	5	2	1	4	3					1	4	4	4	5	6	5	5	5
5/10/2021 10:51:39	DE	1	26	2	5	1	1						1	2	1	0		4		1		3	2	1	3	6	1	6	3	4	5	3	4	4	4	3	1			1		6	6	6	6	6	6	3	3
5/9/2021 6:06:26	DE	1	28	2	5	1	1						1	2	1	0		4				6	6	6	5	1	6										1	1				5	5	5	5	6	5	4	4
5/8/2021 11:54:06	DE	1	24	2	5	1					1		1	2	2	1	Allergien (Lebensmittel und Pollen), Kreislaufprobleme	3		1	1	6	6	4	4	1	6	6	2	5	5	2	5	5	2	5	1	1			1	6	5	5	6	6	6	3	4
5/13/2021 12:01:18	DE	1	91	2	4	4	1						4	2	5	1	Kompresssionsbrüche der Wirbelsäule,unheilbarer Krebs,Polyneuropathie,Fibromyalgie,Angina pectoris,Herzklappe schliesst nicht mehr,chronische rheumatoide Erkrankungen,Arthrose,usw	2	1		1	4	2	2	2	3	4	6	3	4	5	1	6	6	1	6						5	6	6	5	6	5	2	3
5/9/2021 1:55:21	DE	1	21	2	4	2			1				4	3	1	0		4	1			5	4	4	5	2	5	5	2	5	6	3	4	6	3	4	1	1		1	1	5	5	5	6	6	4	5	5
5/9/2021 5:51:07	DE	1	23	2	4	1			1				1	3	2	0		4		1		4	5	3	3	4	3	4	4	3	3	3	4	3	4	3	1	1		1		6	6	6	6	6	5	4	5
5/17/2021 5:46:47	DE	1	23	2	5	2		1	1				4	2	2	0		4			1	5	4	4	3	1	6	5	1	6	4	2	5	1	3	4	1	1		1	1	1	2	1	4	3	1	1	3
5/24/2021 4:35:20	DE	1	81	2	3	4	1						3	3	3	0		3	1		1	5	3	2	2	2	5	5	6	1	1	6	1	1	6	1					1	6	6	6	6	6	6	1	5
5/10/2021 3:11:03	DE	1	21	1	2	2			1				1	3	3	0		4				6	6	6	6	1	6	6	2	5	5	1	6	6	2	5	1				1	6	6	6	6	6	6	5	5
5/11/2021 9:37:22	DE	1	22	2	5	2					1		1	2	1	0		4		1		5	5	4	4	2	5	5	3	4	6	2	5	6	5	2	1	1		1		4	3	2	5	5	5	3	3
5/17/2021 8:58:29	DE	1	21	2	4	2		1					1	2	2	0		4				6	5	3	3	2	5	5	2	5	6	2	5	3	5	2				1		5	6	5	6	6	4	1	1
5/7/2021 9:44:36	DE	1	18	2	4	2			1				3	3	1	0		4				5	4	5	3	2	5	6	2	5	5	1	6	3	3	4	1	1		1	1	5	4	4	6	6	5	4	4
5/19/2021 3:25:59	DE	1	48	1	4	2		1	1				3	3	1	0		4				6	6	4	5	1	6	5	2	5	6	3	4	6	3	4			1		1	4	6	5	5	6	6	4	4
5/8/2021 12:35:51	DE	1	20	2	4	1			1				2	2	2	0		4		1		4	5	5	3	3	4	5	2	5	5	2	5	4	3	4		1		1		5	5	6	6	6	5	4	4
5/8/2021 9:38:27	DE	1	88	1	3	2		1					2	3	4	0		3				6	5	4	4	2	5	4	3	4	3	3	4	3	4	3	1			1		6	6	6	6	6	6	5	5
5/8/2021 3:50:59	DE	1	21	2	4	2			1				3	1	1	0		4				5	6	6	6	1	6	6	2	5	6	1	6	6	3	4	1	1				5	6	6	6	6	6	6	5
5/7/2021 9:13:46	DE	1	23	2	4	1		1					2	2	2	0		4				6	6	4	3	2	5	5	2	5	6	2	5	6	3	4	1		1			4	5	5	5	5	5	1	1
5/13/2021 7:45:29	DE	1	74	1	5	2		1					2	3	4	1	cardiovasculärer/orthopädischer Art	3	1			5	3	5	5	2	5	4	3	4	3	3	4	3	3	4	1			1	1	4	5	4	6	6	5	2	1
5/8/2021 7:06:03	DE	1	23	1	5	2			1				2	3	1	0		4				4	5	4	5	1	6	6	2	5	5	2	5	3	1	6		1		1		5	4	4	5	6	5	3	4
5/11/2021 3:10:53	DE	1	22	1	4	2					1		1	2	1	1	Neurodermitis	4				6	4	3	3	2	5	5	2	5	5	2	5	4	3	4	1	1		1		5	5	5	6	5	5	4	2
5/7/2021 8:43:16	DE	1	21	2	4	2	1						1	2	1	0		4				6	6	6	6	1	6	6	1	6	3	3	4	4	1	6	1			1	1	4	1	1	6	6	6	5	1
5/8/2021 2:32:08	DE	1	23	1	4	1	1						1	2	1	0		4				6	6	6	6	2	5	6	4	3	6	3	4	5	3	4	1	1		1		5	6	5	6	6	4	4	3
5/10/2021 15:37:45	DE	1	21	2	4	2					1		1	2	1	0		4				4	4	3	3	2	5	5	3	4	6	2	5	4	3	4	1	1		1	1	5	4	4	6	5	5	4	4
5/8/2021 2:29:06	DE	1	21	2	5	1			1				2	3	2	1	Migräne	4		1		3	3	3	4	2	5	5	3	4	4	3	4	4	3	4		1		1	1	4	4	4	5	5	5	2	2
5/17/2021 1:50:05	DE	1	22	1	4	1			1				1	3	1	0		4				5	5	5	4	1	6	5	3	4	3	4	3	2	4	3	1	1		1	1	5	5	5	5	5	6	2	3
5/7/2021 8:43:49	DE	1	23	2	4	2		1					1	2	1	0		4			1	6	5	6	3	1	6	3	3	4	3	2	5	6	1	6	1	1	1	1	1	1	1	2	4	6	5	3	1
5/16/2021 14:58:44	DE	1	21	2	4	2					1		1	2	2	0		4	1		1	4	3	3	3	3	4	4	3	4	3	2	5	1	5	2		1		1		4	2	3	5	5	5	4	3
5/8/2021 13:58:47	DE	1	22	1	4	2					1		1	2	2	0		4				3	3	3	3	2	5	5	4	3	3	4	3	4	3	4		1		1		4	3	3	5	4	4	3	2
5/16/2021 13:18:10	DE	1	20	2	4	1			1				2	3	1	0		4			1	5	5	5	3	1	6	3	2	5	4	2	5	5	4	3	1	1		1	1	4	4	4	5	3	4	3	4
5/11/2021 2:46:58	DE	1	22	2	4	1					1		2	2	2	1	Epilepsie	4				5	5	4	5	1	6	5	3	4	4	4	3	3	4	3	1					5	5	4	6	6	5	3	4
5/16/2021 14:09:47	DE	1	25	2	5	2		1		1			4	3	2	1	Migräne	4		1		4	4	4	4	2	5	5	3	4	4	5	2	2	4	3	1	1		1	1	5	5	5	6	5	5	2	2
5/10/2021 2:20:36	DE	1	23	2	4	2		1					2	2	2	0		4				3	4	3	3	1	6	5	4	3	5	1	6	3	3	4	1	1		1	1	6	6	6	6	6	6	4	5
5/17/2021 2:22:39	DE	1	21	2	4	1	1						1	2	1	0		4				5	4	4	2	2	5	5	3	4	5	1	6	4	2	5	1	1		1		4	4	4	6	6	5	3	3
5/11/2021 14:18:00	DE	1	21	2	4	1					1		1	2	1	0		4			1	4	4	4	5	3	4	6	2	5	4	2	5	3	2	5	1	1				4	6	5	4	4	5	3	1
5/7/2021 7:44:13	DE	1	22	2	4	1	1						2	2	2	0		4	1			6	6	6	6	1	6	6	2	5	6	1	6	1	1	6	1	1	1	1	1	6	6	6	6	6	6	6	6
5/15/2021 16:26:51	DE	1	19	1	4	1	1						2	2	2	0		4	1			5	4	5	2	1	6	5	2	5	5	2	5	6	2	5		1		1		5	5	4	5	5	4	2	3
5/17/2021 2:56:13	DE	1	83	2	1	4				1			4	3	2	0		3	1	1		4	4	3	4	3	4	3	5	2	3	5	2	1	4	3	1			1		5	4	5	6	6	6	3	4
5/31/2021 11:06:53	DE	1	59	1	3	2			1				3	3	2	0		4		1		5	5	3	4	2	5	5	2	5	5	2	5	5	2	5				1	1	4	4	4	6	6	5	3	3
5/11/2021 3:14:37	DE	1	22	2	4	2	1						1	2	1	0		4				5	4	3	3	2	5	5	2	5	5	1	6	4	2	5				1	1	3	3	3	5	6	5	2	2
5/11/2021 8:23:11	DE	1	23	2	4	5			1				4	3	1	0		4		1		6	6	4	4	1	6	5	2	5	4	3	4	4	4	3	1	1				6	6	5	6	6	6	5	1
5/7/2021 9:46:53	DE	1	78	1	3	2		1					4	3	2	0		3				4	3	2	3	4	3	3	5	2	3	5	2	1	6	1	1					3	4	4	5	5	4	1	2
5/17/2021 12:18:28	DE	1	22	1	4	2			1				2	3	1	0		4				4	4	3	4	2	5	4	3	4	5	3	4	5	6	1			1		1	4	5	5	4	5	5	2	3
5/10/2021 10:09:19	DE	1	52	2	3	2		1	1				3	3	1	0		4	1			2	2	2	2	2	5								5	2						6	6	6	6	6	6	5	1
5/11/2021 13:42:20	DE	1	52	2	5	3			1				3	3	2	0		4		1		5	5	2	5	2	5	5	5	2	5	2	5	2	1	6	1				1	5	6	5	6	5	5	5	5
5/19/2021 11:40:54	DE	1	25	1	4	2					1		4	1	1	0		4	1			4	5	2	1	2	5	6	1	6	6	1	6	3	3	4	1	1		1		5	5	5	5	5	5	1	3
5/16/2021 5:06:45	DE	1	66	1	3	2		1					2	3	2	0		4				4	4	3	2	2	5	6	2	5	6	2	5	5	3	4						5	5	6	6	6	3	3	5
5/9/2021 6:31:06	DE	1	26	1	5	1	1				1		1	2	3	1	belastungsasthma, fehlender Schutz der Bronchen ( kein schleim)	4	1			6	6	6	6	1	6	6	2	5	5	1	6	6	2	5	1	1		1	1	3	2	3	5	5	3	2	2
5/12/2021 1:51:36	DE	1	23	2	4	1					1		1	2	1	0		4				5	3	2	3	2	5	2	4	3	4	2	5	2	3	4	1	1		1	1	4	4	2	6	6	6	3	3
5/8/2021 5:58:55	DE	1	54	1	5	2		1					3	3	2	1	Asthma (Pollenallergie) nicht ganzjährig	4				6	5	4	6	2	5	5	3	4	5	3	4	5	3	4	1	1	1	1	1	6	6	6	6	6	6	4	4
5/8/2021 7:02:45	DE	1	22	2	4	2			1				4	3	1	0		4			1	6	6	6	6	1	6	6	1	6	6	1	6	6	1	6	1	1		1	1	6	6	6	6	6	6	4	4
5/7/2021 9:38:22	DE	1	75	1	5	2		1					4	3	4	1	Rückenschmerzen	3	1	1		5	2	2	5	2	5	6	1	6	6	1	6	1	1	6	1	1		1	1	6	6	6	6	6	6	6	6
5/21/2021 0:45:43	DE	1	21	1	4	2			1				3	3	2	0		4				5	5	4	4	1	6	5	3	4	4	3	4	4	3	4	1	1				2	2	5	4	3	3	2	3
5/15/2021 16:08:58	DE	1	21	2	4	1			1				1	2	2	0		4				5	4	4	5	2	5	3	4	3	4	3	4	6	6	1	1			1		4	1	2	6	5	4	1	1
5/18/2021 13:33:27	DE	1	54	1	3	2		1	1				3	3	1	0		4		1		5	5	4	5	1	6	5	2	5	5	1	6	5	1	6		1		1		6	6	6	6	6	6	5	5
[truncated: 46 more columns]
